# Supplementary material for: Health Literacy, Misinformation, Self-Perceived Risk and Fear, and Preventive Measures Related to COVID-19 in Spanish University Students
Source: Int J Environ Res Public Health. 2022 Nov 21;19(22):15370. doi: 10.3390/ijerph192215370 (PMC9690779; doi:10.3390/ijerph192215370)
Supplement: Supplementary file 1 [file ijerph-19-15370-s001.zip]

Archive with 1 entries (1 files):
- ijerph-1986374-supplementary.pdf
